# Supplementary material for: Transcriptome-based prediction of drugs, inhibiting cardiomyogenesis in human induced pluripotent stem cells
Source: Cell Death Discov. 2023 Aug 29;9:321. doi: 10.1038/s41420-023-01616-6 (PMC10465524; doi:10.1038/s41420-023-01616-6)
Supplement: Supplementary file 7 — Table S1 [file 41420_2023_1616_MOESM7_ESM.xlsx]

## Sheet: Primers for qRT-PCR
Supplemental Table SX. Primers used for RT-qPCR validation of the different mRNAs deregulated by tested compounds
HS_KDR_Forward_Primer	GGCCCAATAATCAGAGTGGCA
HS_KDR_Reverse_Primer	CCAGTGTCATTTCCGATCACTTT
HS_ETS1_Forward_Primer	GATAGTTGTGATCGCCTCACC
HS_ETS1_Reverse_Primer	GTCCTCTGAGTCGAAGCTGTC
HS_HHEX_Forward_Primer	ACGCCCTTTTACATCGAGGAC
HS_HHEX_Reverse_Primer	CGTGTAGTCGTTCACCGTC
HS_MEIS2_Forward_Primer	GAAAAGGTCCACGAACTGTGC
HS_MEIS2_Reverse_Primer	CTTTCATCAATGACGAGGTCGAT
HS_RBM20_Forward_Primer	GCAGCCATACCCAGTACCC
HS_RBM20_Reverse_Primer	CATTACCCCAGTGAAAGGATGC
HS_BAMBI_Forward_Primer	AGCACGACAGACATCTGCC
HS_BAMBI_Reverse_Primer	CGGAACCACAACTCTTTGGAAG
HS_CDX4_Forward_Primer	CCGATGCCAGCCTCCAATTT
HS_CDX4_Reverse_Primer	CTGTGCCCATTGTACTAGACG
HS_HOXA3_Forward_Primer	ATGCAAAAAGCGACCTACTACG
HS_HOXA3_Reverse_Primer	TACGGCTGCTGATTGGCATTA
HS_ISL1_Forward_Primer	GCGGAGTGTAATCAGTATTTGGA
HS_ISL1_Reverse_Primer	GCATTTGATCCCGTACAACCT
HS_SHISA3_Forward_Primer	CAGGGCAACTACCACGAGG
HS_SHISA3_Reverse_Primer	GAGAAAGGGGACGTAGACAGG
HS_SMAD6_Forward_Primer	CCTCCCTACTCTCGGCTGTC
HS_SMAD6_Reverse_Primer	GGTAGCCTCCGTTTCAGTGTA
HS_SOX17_Forward_Primer	GTGGACCGCACGGAATTTG
HS_SOX17_Reverse_Primer	GGAGATTCACACCGGAGTCA
Provided in 100µM Liquid stock from Sigma Aldrich, Merck
